# Supplementary material for: Metabolic Syndrome Ameliorated by 4-Methylesculetin by Reducing Hepatic Lipid Accumulation
Source: Int J Mol Sci. 2022 Sep 9;23(18):10465. doi: 10.3390/ijms231810465 (PMC9499566; doi:10.3390/ijms231810465)
Supplement: Supplementary file 1 [file ijms-23-10465-s001.zip]

Archive with 1 entries (1 files):
- ijms-1886048-supplementary.pdf
